# Supplementary material for: Predictive design of sigma factor-specific promoters
Source: Nat Commun. 2020 Nov 16;11:5822. doi: 10.1038/s41467-020-19446-w (PMC7670410; doi:10.1038/s41467-020-19446-w)
Supplement: Supplementary file 4 — Source Data [file 41467_2020_19446_MOESM4_ESM.xlsx]

## Sheet: Table 1
#Table 1
	sigma70 specific promoters		sigmaB specific promoters		simgaF specific promoters		sigmaW specific promoters
	WT genotype		sigmaB genotype		sigmaF genotype		sigmaW genotype
	Mean	Std.	Mean	Std.	Mean	Std.	Mean	Std.
Spearman’s rho	0.574	0.003	0.565	0.002	0.497	0.002	0.234	0.050
Weighted ACC	0.230	0.005	0.230	0.005	0.210	0.004	0.136	0.015
Weighted MAE	1609	0.007	1652	0.017	1919	0.052	2504	0.100
MAE
y = 0	2866	0.150	2397	0.068	2891	0.107	4797	0.240
y = 1	1845	0.105	1630	0.070	2097	0.117	4022	0.141
y = 2	1372	0.054	1071	0.028	1507	0.101	2739	0.287
y = 3	1284	0.058	1197	0.035	1294	0.056	1613	0.329
y = 4	1241	0.045	1368	0.058	1324	0.095	1090	0.122
y = 5	1324	0.023	1407	0.055	1357	0.049	0.587	0.480
y = 6	1401	0.038	1333	0.036	1258	0.068	0.951	0.111
y = 7	1362	0.045	1315	0.051	1572	0.119	1790	0.189
y = 8	1316	0.055	1507	0.065	2102	0.146	2711	0.246
y = 9	1533	0.032	1730	0.116	4010	0.135	3774	0.205
y = 10	2158	0.047	3224	0.165	1704	0.320	4646	0.298
			sigmaF genotype		sigmaB genotype		sigmaB genotype
ROC AUC			0.694	0.004	0.652	0.004	0.615	0.010
			sigmaW genotype		sigmaW genotype		sigmaF genotype
ROC AUC			0.691	0.002	0.643	0.004	0.635	0.006
			WT genotype		WT genotype		WT genotype
ROC AUC			0.665	0.004	0.632	0.003	0.635	0.006

## Sheet: Fig. 2 & S. Table 1
#Figure 2 and Supplementary Table 1
		Reads					Unique sequences					Labels
	Class	Original		Filtered	Fraction		Original		Filtered		Fraction	Original		Filtered		Fraction
σ70 specific promoter library
WT genotype
Bin 0	-	8.869		3.079	0.347		4.997		1.926		0.385	2.144		1.341		0.625
Bin 1	0	12.489		3.735	0.299		4.193		1.561		0.372	1.832		1.091		0.596
Bin 2	1	26.591		10.052	0.378		12.091		5.31		0.439	4.76		2.988		0.628
Bin 3	2	64.493		29.591	0.459		22.423		12.657		0.564	10.624		7.716		0.726
Bin 4	3	213.448		111.248	0.521		50.361		34.536		0.686	34.649		25.638		0.740
Bin 5	4	259.482		184.601	0.711		102.643		83.31		0.812	59.649		53.975		0.905
Bin 6	5	287.517		223.511	0.777		115.554		99.036		0.857	72.723		68.156		0.937
Bin 7	6	249.955		195.856	0.784		100.934		86.744		0.859	66.246		62.028		0.936
Bin 8	7	139.423		108.44	0.778		49.862		42.161		0.846	36.539		33.755		0.924
Bin 9	8	66.854		51.312	0.768		32.895		26.842		0.816	23.273		21.708		0.933
Bin 10	9	15.068		10.681	0.709		8.016		6.076		0.758	5.742		5.107		0.889
Bin 11	10	42.425		9.836	0.232		3.468		2.283		0.658	3.394		2.259		0.666
Total		1,386,614		941.942	0.679		507.437		402.442		0.793	321.575		285.762		0.889
σB specific promoter library
σB genotype
Bin 0	-	74.764		48.727	0.652		39.261		28.015		0.714	22.36		19.071		0.853
Bin 1	0	48.848		35.475	0.726		25.256		19.651		0.778	13.474		12.091		0.897
Bin 2	1	135.71		95.624	0.705		57.957		45.753		0.789	38.29		33.252		0.868
Bin 3	2	37.287		29.372	0.788		27.939		22.696		0.812	11.547		11.151		0.966
Bin 4	3	146.443		111.68	0.763		70.082		57.933		0.827	45.562		41.625		0.914
Bin 5	4	83.237		64.452	0.774		43.666		35.508		0.813	26.566		24.35		0.917
Bin 6	5	21.618		16.344	0.756		14.647		11.315		0.773	7.356		6.799		0.924
Bin 7	6	26.203		19.088	0.728		13.365		10.108		0.756	8.071		7.217		0.894
Bin 8	7	22.843		15.623	0.684		9.628		6.934		0.720	6.274		5.284		0.842
Bin 9	8	20.725		11.827	0.571		6.007		4.083		0.680	4.345		3.372		0.776
Bin 10	9	27.383		12.536	0.458		6.279		3.819		0.608	4.995		3.45		0.691
Bin 11	10	25.958		1.078	0.042		1.504		691		0.459	1.383		658		0.476
Total		671.019		461.826	0.688		315.591		246.506		0.781	190.223		168.32		0.885
σF genotype
Bin 0	0	362.52		301.168	0.831		150.625		140.93		0.936	139.867		131.102		0.937
Bin 1	1	83.078		68.32	0.822		46.188		40.458		0.876	32.807		30.515		0.930
Total		445.598		369.488	0.829		196.813		181.388		0.922	172.674		161.617		0.936
σW genotype
Bin 0	0	481.962		383.81	0.796		168.386		156.131		0.927	159.443		147.771		0.927
Bin 1	1	76.485		62.619	0.819		41.656		36.43		0.875	26.409		25.394		0.962
Total		558.447		446.429	0.799		210.042		192.561		0.917	185.852		173.165		0.932
WT genotype
Bin 0	0	325.625		274.145	0.842		142.415		133.503		0.937	126.596		119.258		0.942
Bin 1	1	116.015		95.893	0.827		61.645		55.644		0.903	44.845		42.648		0.951
Total		441.64		370.038	0.838		204.06		189.147		0.927	171.441		161.906		0.944
σF specific promoter library
σF genotype
Bin 0	-	90.832		61.343	0.675		53.157		38.868		0.731	32.411		26.829		0.828
Bin 1	0	65.86		47.317	0.718		38.09		29.495		0.774	22.912		19.696		0.860
Bin 2	1	97.645		73.643	0.754		61.162		49.374		0.807	35.627		31.45		0.883
Bin 3	2	131.183		103.97	0.793		82.406		69.634		0.845	49.523		45.353		0.916
Bin 4	3	129.678		105.467	0.813		86.032		73.331		0.852	52.522		48.112		0.916
Bin 5	4	172.479		133.382	0.773		91.638		75.932		0.829	66.326		59.24		0.893
Bin 6	5	21.047		15.086	0.717		17.955		12.899		0.718	9.94		7.674		0.772
Bin 7	6	19.24		13.856	0.720		12.552		9.315		0.742	7.449		6.46		0.867
Bin 8	7	12.617		7.804	0.619		7.964		4.963		0.623	5.294		3.767		0.712
Bin 9	8	9.251		1.938	0.209		1.778		735		0.413	1.602		695		0.434
Bin 10	9	25.692		1.496	0.058		2.308		1.425		0.617	1.955		1.384		0.708
Bin 11	10	34.529		693	0.020		643		494		0.768	557		486		0.873
Total		810.053		565.995	0.699		455.685		366.465		0.804	286.118		251.146		0.878
σB genotype
Bin 0	0	175.309		153.129	0.873		82.651		78.1		0.945	74.016		70.096		0.947
Bin 1	1	43.088		36.498	0.847		26.422		23.916		0.905	18.514		17.591		0.950
Total		218.397		189.627	0.868		109.073		102.016		0.935	92.53		87.687		0.948
σW genotype
Bin 0	0	605.774		477.135	0.788		257.146		229.908		0.894	249.453		229.752		0.921
Bin 1	1	50.997		27.082	0.531		35.435		19.589		0.553	25.89		17.822		0.688
Total		656.771		504.217	0.768		292.581		249.497		0.853	275.343		247.574		0.899
WT genotype
Bin 0	0	743.986		597.648	0.803		263.897		237.202		0.899	256.747		237.041		0.923
Bin 1	1	49.485		23.428	0.473		33.594		17.168		0.511	21.032		13.671		0.650
Total		793.471		621.076	0.783		297.491		254.37		0.855	277.779		250.712		0.903
σW specific promoter library
σW genotype
Bin 0	-	8.742		3.511	0.402		6.615		2.832		0.428	2.797		2.28		0.815
Bin 1	0	1.281		626	0.489		1.044		529		0.507	483		395		0.818
Bin 2	1	1.447		490	0.339		1.174		391		0.333	596		238		0.399
Bin 3	2	1.45		694	0.479		927		513		0.553	370		293		0.792
Bin 4	3	14.937		9.704	0.650		10.144		7.183		0.708	4.239		3.436		0.811
Bin 5	4	197.405		139.799	0.708		77.15		64.07		0.830	48.871		44.47		0.910
Bin 6	5	266.914		186.146	0.697		95.728		80.358		0.839	65.572		58.022		0.885
Bin 7	6	119.043		81.773	0.687		51.722		40.618		0.785	27.732		25.062		0.904
Bin 8	7	95.857		67.373	0.703		50.804		39.785		0.783	25.027		22.933		0.916
Bin 9	8	105.467		70.864	0.672		43.369		33.212		0.766	24.393		21.445		0.879
Bin 10	9	25.877		16.784	0.649		16.912		11.424		0.675	7.412		6.331		0.854
Bin 11	10	15.507		7.54	0.486		5.072		2.747		0.542	3.023		2.186		0.723
Total		853.927		585.304	0.685		360.661		283.662		0.787	210.515		187.091		0.889
σB genotype
Bin 0	0	718.105		530.355	0.739		103.97		95.441		0.918	102.148		93.648		0.917
Bin 1	1	41.156		31.292	0.760		24.372		19.674		0.807	4.884		4.32		0.885
Total		759.261		561.647	0.740		128.342		115.115		0.897	107.032		97.968		0.915
σF genotype
Bin 0	0	1,435,610		955.999	0.666		190.344		168.039		0.883	187.397		167.954		0.896
Bin 1	1	53.241		23.097	0.434		31.305		16.783		0.536	7.327		4.393		0.600
Total		1,488,851		979.096	0.658		221.649		184.822		0.834	194.724		172.347		0.885
WT genotype
Bin 0	0	539.145		407.605	0.756		149.488		139.119		0.931	145.526		135.224		0.929
Bin 1	1	34.047		26.745	0.786		22.809		18.928		0.830	9.384		9.223		0.983
Total		573.192		434.35	0.758		172.297		158.047		0.917	154.91		144.447		0.932

## Sheet: Figure 4
#Figure 4
Sigma70
Predicted/True label
	0	1	2	3	4	5	6	7	8	9	10
0	0.111257	0.041607	0.020548	0.005238	0.001085	0.000734	0.000461	0.000254	0.000066	NaN	NaN
1	0.290576	0.228121	0.152351	0.069821	0.021703	0.006728	0.004468	0.003767	0.002106	0.000839	0.003163
2	0.244764	0.288857	0.308034	0.238382	0.123653	0.046050	0.024528	0.015743	0.010003	0.008392	0.010120
3	0.149215	0.208034	0.247871	0.298674	0.272768	0.153200	0.086920	0.039909	0.024548	0.019860	0.017710
4	0.083770	0.104735	0.131248	0.197036	0.287722	0.268042	0.210254	0.091371	0.047779	0.034126	0.035421
5	0.054974	0.048302	0.059237	0.095787	0.159781	0.233226	0.243603	0.148716	0.084699	0.052867	0.036053
6	0.018325	0.026781	0.026101	0.032319	0.058042	0.114821	0.146894	0.138982	0.097664	0.052587	0.037951
7	0.023560	0.032042	0.026101	0.031929	0.045655	0.109246	0.164882	0.230987	0.204475	0.127552	0.083491
8	0.017016	0.015304	0.020178	0.022679	0.022312	0.053344	0.091412	0.223750	0.285818	0.270769	0.166350
9	0.002618	0.004782	0.007405	0.006854	0.006352	0.012828	0.023630	0.091963	0.197565	0.315804	0.320051
10	0.003927	0.001435	0.000926	0.001282	0.000926	0.001782	0.002948	0.014558	0.045278	0.117203	0.289690
SigmaB
Predicted/True label
	0	1	2	3	4	5	6	7	8	9	10
0	0.008152	0.004855	0.002306	0.000515	0.000469	0.000210	NaN	NaN	0.000424	NaN	NaN
1	0.199669	0.148945	0.109659	0.056627	0.021473	0.008193	0.007918	0.007568	0.007624	0.007453	0.008677
2	0.463020	0.425270	0.395209	0.280012	0.137460	0.059874	0.043349	0.038649	0.036002	0.036025	0.026030
3	0.202150	0.241182	0.275301	0.287563	0.231388	0.128571	0.065123	0.041351	0.049979	0.042650	0.019523
4	0.063563	0.086265	0.108762	0.153408	0.185802	0.162395	0.085313	0.044865	0.036849	0.041408	0.032538
5	0.033318	0.045796	0.058929	0.109102	0.183573	0.221639	0.165677	0.094865	0.051673	0.031056	0.028200
6	0.017840	0.026034	0.032283	0.069325	0.137342	0.207983	0.254355	0.179189	0.088098	0.045549	0.032538
7	0.006734	0.013060	0.011401	0.031196	0.074861	0.146008	0.242478	0.289730	0.208386	0.109731	0.062907
8	0.003426	0.005198	0.004228	0.008271	0.022646	0.053992	0.106888	0.218649	0.296908	0.250932	0.145336
9	0.002009	0.002707	0.001409	0.003226	0.004459	0.010084	0.025930	0.080541	0.194409	0.332091	0.264642
10	0.000118	0.000687	0.000512	0.000755	0.000528	0.001050	0.002969	0.004595	0.029648	0.103106	0.379610
SigmaF
Predicted/True label
	1	2	3	4	5	6	7	8	9	10
0	0.023500	0.016670	0.008064	0.002702	0.002074	0.001303	0.001327	0.000758	NaN	0.001032	NaN
1	0.181040	0.137043	0.074999	0.031148	0.015072	0.025130	0.012605	0.014790	0.004107	0.015480	0.002941
2	0.320592	0.270815	0.203484	0.110220	0.054789	0.064780	0.037152	0.052711	0.032854	0.062951	0.005882
3	0.290273	0.333364	0.359373	0.303254	0.188410	0.139427	0.077621	0.100872	0.063655	0.131063	0.029412
4	0.102415	0.129321	0.180615	0.225578	0.187470	0.154877	0.090226	0.080015	0.075975	0.120743	0.014706
5	0.051643	0.073314	0.115507	0.197221	0.246793	0.204207	0.180230	0.136898	0.071869	0.177503	0.032353
6	0.021252	0.028253	0.043847	0.096294	0.199021	0.226173	0.254312	0.191505	0.184805	0.166151	0.050000
7	0.007181	0.009176	0.011245	0.027852	0.086018	0.142033	0.257629	0.281760	0.349076	0.208462	0.073529
8	0.001886	0.001772	0.002362	0.004810	0.019171	0.039836	0.087130	0.137277	0.213552	0.104231	0.050000
9	0.000145	0.000227	0.000378	0.000653	0.000868	0.001675	0.001327	0.003034	0.004107	0.008256	0.029412
10	0.000073	0.000045	0.000126	0.000267	0.000313	0.000558	0.000442	0.000379	NaN	0.004128	0.711765
SigmaW
Predicted/True label
	0	1	2	3	4	5	6	7	8	9	10
0	0.007220	NaN	NaN	0.000416	0.000128	NaN	0.000057	0.000062	NaN	NaN	NaN
1	0.180505	0.012048	0.063415	0.011227	0.003662	0.002068	0.001824	0.003925	0.002398	0.007446	0.007843
2	0.194946	0.102410	0.136585	0.060707	0.022937	0.014059	0.009120	0.013455	0.009726	0.021886	0.009150
3	0.155235	0.168675	0.243902	0.250728	0.146680	0.086077	0.063440	0.057809	0.047698	0.054603	0.032026
4	0.144404	0.234940	0.185366	0.316424	0.260561	0.167943	0.133664	0.124027	0.097129	0.105370	0.066667
5	0.137184	0.216867	0.190244	0.196674	0.250345	0.249612	0.235408	0.228929	0.211245	0.197428	0.168627
6	0.162455	0.259036	0.151220	0.125156	0.238491	0.346128	0.388224	0.384227	0.421824	0.395758	0.430065
7	0.018051	0.006024	0.029268	0.037422	0.074368	0.127539	0.159770	0.176665	0.199454	0.202617	0.268627
8	NaN	NaN	NaN	0.001247	0.002827	0.006549	0.008436	0.010901	0.010459	0.014892	0.016340
9	NaN	NaN	NaN	NaN	NaN	0.000025	0.000057	NaN	0.000067	NaN	0.000654
10	NaN	NaN	NaN	NaN	NaN	NaN	NaN	NaN	NaN	NaN	NaN

## Sheet: Figure 5
#Figure 5
Promoter_id (S. Fig. 7)	Class*	Mean	Standard deviation
1	0	0.138584760483484	0.026099429376187
2	0	0.0828399077310151	0.0201211087028321
3	0	0.174714020581897	0.0186415390029059
4	0	0.195824612541909	0.0139677491578005
5	0	0.0580379085886064	0.0156338326135856
6	0	0.00	0.0234304954654461
9	0	0.214356238493479	0.0255188704142267
7	1	0.118769356598476	0.00868819894220984
10	1	0.320453815603446	0.0170062902578453
11	1	0.274417776303038	0.0216038045330052
12	1	0.162916358088887	0.0203809389081146
8	2	0.359739033897532	0.0130484050492207
15	2	0.572420757362278	0.0101190321964123
17	2	0.386577541086867	0.00998937408463124
18	3	0.345895269773119	0.0102470668709047
13	4	0.433722305776432	0.0225712434998746
14	4	0.65568531540559	0.0322180750340184
16	4	0.669352037561902	0.00930712038341196
24	5	0.54535051079693	0.013243828345788
20	6	0.55983315994494	0.015553595310283
23	6	0.624683216620922	0.0145315305552315
29	6	0.752707522352433	0.0112113752585005
32	6	0.521564351552075	0.0057755676637559
21	7	0.686885652125423	0.00653380843169336
22	7	0.754198915798627	0.0125462577459508
31	7	0.825969055106084	0.0126432118278644
34	7	0.895649360019832	0.0107637074485361
37	7	0.851262858491888	0.0157308078949735
19	8	0.85229993696148	0.00794756941294783
26	8	0.797189332164855	0.0165096718741687
28	8	0.661332066471431	0.0110985013658893
30	8	0.793442179792796	0.00697449370115872
35	8	0.66272372684064	0.0146122493494857
25	9	0.58072550025558	0.0131695849693648
27	9	0.719876588070038	0.00893214139718412
33	9	0.685544200953691	0.00924904299537825
36	9	0.779337697165095	0.00976678144219266
38	9	0.871750907069225	0.0138804297837991
42	9	0.84036782532377	0.015527782308453
46	9	0.804170154537762	0.00945276403002839
50	9	0.974654717795877	0.0374637876618195
39	10	0.923406785458354	0.0155895123143377
40	10	0.760654321310387	0.0135244581654419
41	10	1.00	0.00817767015848283
43	10	0.926031664609652	0.0113080141863066
44	10	0.848109673511358	0.00680217504344856
45	10	0.878833476607794	0.00894250449530996
49	10	0.896233322132394	0.0170802089001175
47	11	0.976205383541719	0.018746800064293
48	11	0.924746066373419	0.0153568354109983
51	11	0.928710568466896	0.0488300728340088
52	11	0.959108270673051	0.0324594679019664
53	11	0.989634076467064	0.0165635056600576
54	11	0.89510748534621	0.00853680877396628
* Class 11 = class 'High' in manuscript

## Sheet: Fig. 6 & S. Table 3
#Figure 6 and Supplementary Table 3
Promoter ID	Spacer sequence	Predicted Class	Orthogonality parameter versus genotypes:
	(5’ → 3’)		σB	σF	σW	WT
B1	CAAATGGTGCTG	0		0.36	0.5	0.48
B2	CGTTTAATCTGT	1 *		0.95	0.93	0,96 *
B3	AGGTCCTCAATT	4		0.25	0.15	0.2
B4	ATGTGCCTTTTG	9 *		0.29	0.29	0.28
B5	TCCCCAGTTTTG	9	NA	0.22	0.22	0.38
B6	TTGTTCGAAAGG	10 *		0.31	0.34	0.44
B7	CATATGCAAAAC	10		0.7	0.3	0.52
B8	TCTGGGAAAATC	10		0.61	0.49	0.86
B9	CTGTGGTAAAAC	10		0.95	0,96 *	0.72
F1	AGCTATTGAGGGTATT	2 *	0.32		0.34	0.26
F2	TGCCAAATGGCAGGTG	0	0.34		0.29	0.22
F3	TTGACGGATATCGCTG	0	0.24		0.28	0.11
F4	GTGATGTGTCACGATG	1 *	0.24		0.36	0.24
F5	TTTGAAGGGATGAGTG	4	0.41	NA	0.36	0.18
F6	GTTTTAATTATAACTG	8	0.62		0.59	0.72
F7	AAAACGATGCGTTGTG	9	0.71		0.49	0.26
F8	CATAATTTAATTTTGG	9 *	0.97		0.98	0.96
F9	CTTTTATGTGTTTATG	9	0.97		0.94	0.96
W4	CTTTTGAAAGGATTTG	0	0.41	0.19		0.38
W5	CTTTTGAACGTTTGCA	2 *	0.38	0.28		0.36
W6	GGAAAAATGGAGCGGG	9	0.39	0.27	NA	0.52
W7	CGATCGTCTGCGGACG	7	0.4	0.31		0.41
W8	GCGGAAAAACGAAGCT	10 *	0.22	0.08		0.21
W9	GTCTCGGAGGGGTGTT	7	0.31	0.4		0.38

## Sheet: S. Table 2
#Supplementary Table 2
ID	Spacer sequence	Class	Hamming distance	Fluorescence, corrected
	(5’ → 3’)
1	CTGATTTTAAGGGTTTA	0	2	0.032
2	GTATTCTTTCGTGTTTT	0	3	0.025
3	TTAAATTCACATCTTTT	0	3	0.039
4	GCATATTAGGCGATCAA	0	4	0.043
5	CTAAACCTTCCAATTTT	0	4	0.022
6	CTTAACTTCCGCATTTT	0	5	0.017
9	ATAGTGCAGGCCCTTTT	0	3	0.047
7	CAAATTTCCTCGGTTCC	1	2	0.029
10	CCCCACAATCACCTAAT	1	4	0.078
11	CGCTATTTAGCAGACTT	1	4	0.063
12	CCGCTGGCCACCAATTA	1	5	0.036
8	TTATTGTTGCAGGAATT	2	3	0.095
15	CAACTAATCTATATTTG	2	3	0.267
17	TAATTCAACTCCCTCCA	2	4	0.108
18	GCCTCTCTACCCACCCT	3	5	0.089
13	CCTGGAATGGAGCATCG	4	2	0.136
14	TGGTTAAGTGGTATAAG	4	3	0.399
16	GGGTTTGAAGGAAAAGA	4	4	0.427
24	CCTAAATGACCCTAGGT	5	5	0.234
20	GTTGTGCGTTGATTTCC	6	3	0.251
23	AGGTCTAAATCAGTTAT	6	4	0.344
29	CAGGTGGACCGTTAAGA	6	4	0.640
32	GAAGAGGTTGACCAGTC	6	3	0.208
21	CTTCCAACGCTTCGGCA	7	3	0.465
22	GTTGCCTACGATGAGAG	7	4	0.645
31	CGGACATACATTTAGCC	7	2	0.913
34	AGGAGTCCAACTTTCTC	7	4	1281
37	GACTATCAAAAGTTTCC	7	3	1033
19	GAGCCCCCTAGGACGGG	8	2	1038
26	TTTGTGCAGTGGGAGGT	8	3	0.794
28	CCTAAAACCATCTAGGC	8	4	0.411
30	ATTAGCATCCCAGTAGT	8	5	0.780
35	CATTTTAATATCTAGCC	8	4	0.413
25	TTGGGTATTTGTGTATC	9	2	0.278
27	ATTGAGCCCAACTTTCA	9	3	0.546
33	TACAGTATGGTCGTGGC	9	3	0.462
36	CCTAGAAAACACAGATG	9	5	0.728
38	ATCCGTTAATGACCAGT	9	3	1141
42	CACCGTCAGTCATCTAC	9	5	0.980
46	CATGGTTTTTATCGTTC	9	4	0.822
50	TTAGCCGATTCTTTAGC	9	5	1881
39	TCGAAGTTAAACTCATA	10	3	1466
40	CACACGCTAATTACTCC	10	4	0.665
41	ACTAGTGATACGTTTGT	10	4	2127
43	GCACGTCACGTATGGGT	10	3	1485
44	TATCTAAAAAGTTTTGG	10	3	1017
45	CATTGTCTTTCATGCTA	10	3	1181
49	CGGGCACATTTCCTTGG	10	3	1285
47	TCGTGATAATTTGTGCA	high	4	1895
48	TACGGCCATCCTTGTTG	high	5	1476
51	TTAGCGAATTGTTTTGG	high	4	1504
52	TCCACATTTTCTTTTGC	high	4	1744
53	GGTCGGAAATTGCTTGC	high	4	2022
54	AAAGAGGATTTGCTTGC	high	4	1278

## Sheet: S. Table 4
#Supplementary Table 4
Primer name	Sequence (5’ → 3’)
oNGS_shared_	GTCTCGTGGGCTCGGAGATGTGTATAAGAGACAGGGCTCACAGAGTATAAGTGG
i7-adapter
oNGS_sigB_	TCGTCGGCAGCGTCAGATGTGTATAAGAGACAGGCCCTACAAGTTACATACCC
i5-adapter
oNGS_sigF_	TCGTCGGCAGCGTCAGATGTGTATAAGAGACAGCCTGTTTCTACTATTATGAG
i5-adapter
oNGS_sigW_	TCGTCGGCAGCGTCAGATGTGTATAAGAGACAGGCCCTCTGTATGTATACG
i5-adapter
oNGS_sig70_	GTCTCGTGGGCTCGGAGATGTGTATAAGAGACAGTTTGATCAGCTCGCTAACC
i7-adapter
oNGS_sig70_	TCGTCGGCAGCGTCAGATGTGTATAAGAGACAGTTGCTGGATAACTTTACG
i5-adapter

## Sheet: S. Table 5
#Supplementary Table 5
Data set	Model architecture	WL	WMAE	Accuracy	Spearman’s rho
σ70	A1	0.082	1829	0.190	0.508
	A2	0.082	1827	0.193	0.509
	A3	0.078	1659	0.216	0.563
	A4	0.076	1626	0.230	0.572
σB	A1	0.122	1838	0.196	0.533
	A2	0.121	1845	0.196	0.534
	A3	0.114	1662	0.230	0.541
	A4	0.112	1638	0.232	0.568
σF	A1	0.051	2128	0.147	0.457
	A2	0.052	2133	0.149	0.456
	A3	0.048	1921	0.226	0.490
	A4	0.048	1903	0.228	0.505
σW	A1	0.031	2507	0.128	0.249
	A2	0.030	2482	0.126	0.260
	A3	0.031	2438	0.133	0.254
	A4	0.031	2536	0.121	0.215

## Sheet: S. Fig. 6
#Supplementary Figure 6
	Mean	Standard deviation			Mean	Standard deviation				Mean	Standard deviation				Mean	Standard deviation
B_B_0	0.4716166762970356	0.1517044132433934		PROD_0	0.5088191198518388	0.16635869421566632			F_F_0	0.527245506184835	0.14445950342394778			W_W_0	0.4762351124834583	0.12915082958351953
B_B_1	0.46888760457948037	0.15090856712222514		PROD_1	0.47198751412733436	0.1569125569745863			F_F_1	0.531906439143482	0.15095704945097235			W_W_1	0.4567307692307692	0.12805078850936383
B_B_2	0.4655149947879079	0.1495381973805418		PROD_2	0.4846721905545435	0.15679730109785808			F_F_2	0.5311132428489884	0.15428573195241654			W_W_2	0.47596153846153844	0.12348065791728038
B_B_3	0.4620926474548882	0.14645379667784442		PROD_3	0.4941939916784364	0.15577691059867682			F_F_3	0.5366342206330288	0.15742253245220078			W_W_3	0.4330051369863014	0.14636952722820631
B_B_4	0.4431680943126104	0.14529257227952574		PROD_4	0.5133827604971494	0.15388069695790083			F_F_4	0.5291245117999003	0.15499441749642145			W_W_4	0.39977100901424834	0.14343549990978555
B_B_5	0.41876101840842933	0.14163410907908577		PROD_5	0.5300349230601332	0.15554185207113877			F_F_5	0.5005897022583803	0.14830090938468588			W_W_5	0.44362607188674574	0.1404686776687517
B_B_6	0.3957901234567901	0.13684185243320487		PROD_6	0.5355474486564655	0.15963998472393234			F_F_6	0.4862761329697442	0.1460210714201675			W_W_6	0.47269804283031547	0.13612586310935976
B_B_7	0.382336578581363	0.13313532523296712		PROD_7	0.5383839627286845	0.16243500368095798			F_F_7	0.45726775535356645	0.1363335418703509			W_W_7	0.48196707399864225	0.1341998073742643
B_B_8	0.3731397401942237	0.129781817825519		PROD_8	0.5347181949429562	0.16665925442924023			F_F_8	0.45982381206620393	0.1351110073514306			W_W_8	0.4877388569687473	0.1323295267944165
B_B_9	0.36777449532250117	0.1298505131996023		PROD_9	0.5317278649889613	0.16363613907592717			F_F_9	0.44047619047619047	0.13715744608850866			W_W_9	0.49343547409169347	0.13173538778856161
B_B_10	0.37407892185379094	0.12696869313350345		PROD_10	0.528099413506765	0.16124530107839272			F_F_10	0.5029783393501805	0.14404600736708212			W_W_10	0.49187303459119497	0.13038580042966463
B_B_11	0.42121901871522516	0.1321821105577086		PROD_11	0.5325914149443561	0.1548839680307094			F_F_11	0.5416239754098361	0.11017910390575342			W_W_11	0.4994263423588802	0.12584199288025322

## Sheet: S. Fig. 7
#Supplementary Figure 7
Promoter_id	Col_No	Class	OD	sfGFP	mKate2	Fluorescence(c)
1	1	0	0.6000875	20414.9375	564.3125	0.0276421370381369
1	2	0	0.5501875	19469.9375	644.3125	0.0330926845553562
1	3	0	0.5777875	18266.9375	648.3125	0.0354910340061108
1	4	0	0.6027875	18085.9375	710.3125	0.0392742980561555
1	5	0	0.5797875	18929.9375	673.3125	0.0355686594316542
1	6	0	0.5845875	20282.9375	619.3125	0.0305336690013466
1	7	0	0.5894875	19917.9375	581.3125	0.0291853762469131
1	8	0	0.5690875	20011.9375	572.3125	0.0285985552373427
2	1	0	0.5939875	18422.9375	401.3125	0.0217833068152134
2	2	0	0.5620875	18163.9375	485.3125	0.0267184634388882
2	3	0	0.5826875	17055.9375	427.3125	0.0250535920408948
2	4	0	0.5812875	16780.9375	495.3125	0.0295163783310676
2	5	0	0.5800875	17538.9375	426.3125	0.0243066320294488
2	6	0	0.5855875	18432.9375	440.3125	0.0238872670186182
2	7	0	0.5933875	18366.9375	421.3125	0.0229386363404351
2	8	0	0.5750875	18016.9375	426.3125	0.0236617627163329
3	1	0	0.5936875	19298.9375	632.3125	0.0327641094231224
3	2	0	0.5751875	19116.9375	811.3125	0.0424394597722569
3	3	0	0.5819875	17445.9375	717.3125	0.0411163057302022
3	4	0	0.5842875	17776.9375	766.3125	0.0431071156097612
3	5	0	0.5719875	18192.9375	713.3125	0.0392082092295431
3	6	0	0.5805875	18953.9375	695.3125	0.036684330102914
3	7	0	0.5924875	18899.9375	688.3125	0.0364187712260953
3	8	0	0.5810875	18404.9375	688.3125	0.0373982525069699
4	1	0	0.6027875	18932.9375	719.3125	0.0379926516949628
4	2	0	0.5595875	18168.9375	828.3125	0.0455894848006385
4	3	0	0.5828875	17567.9375	774.3125	0.0440753218754336
4	4	0	0.5821875	17003.9375	805.3125	0.0473603540356462
4	5	0	0.5826875	17732.9375	761.3125	0.0429321143211608
4	6	0	0.5819875	17887.9375	752.3125	0.0420569727504918
4	7	0	0.5962875	17890.9375	730.3125	0.0408202476812632
4	8	0	0.5754875	16871.9375	703.3125	0.0416853428955625
5	1	0	0.6023875	20785.9375	405.3125	0.0194993610463805
5	2	0	0.5638875	19482.9375	466.3125	0.0239344041420859
5	3	0	0.5766875	18166.9375	419.3125	0.0230810779197099
5	4	0	0.5756875	18209.9375	422.3125	0.0231913206731215
5	5	0	0.5809875	18884.9375	392.3125	0.0207738309962636
5	6	0	0.5822875	19454.9375	453.3125	0.0233006402616302
5	7	0	0.5873875	19509.9375	393.3125	0.0201595981535051
5	8	0	0.5791875	18829.9375	404.3125	0.0214717919270842
6	1	0	0.5969875	21033.9375	276.3125	0.0131365085590846
6	2	0	0.5676875	19289.9375	374.3125	0.0194045470598337
6	3	0	0.5782875	18944.9375	339.3125	0.0179104576090578
6	4	0	0.5805875	19055.9375	315.3125	0.0165466800045917
6	5	0	0.5797875	18908.9375	316.3125	0.0167282006194161
6	6	0	0.5735875	19381.9375	324.3125	0.0167327182847432
6	7	0	0.5775875	19743.9375	293.3125	0.0148558259972207
6	8	0	0.5767875	18593.9375	316.3125	0.0170115931604051
9	1	0	0.6085875	21271.9375	838.3125	0.039409315677051
9	2	0	0.5659875	19178.9375	972.3125	0.050696890794915
9	3	0	0.5778875	19353.9375	844.3125	0.0436248437817886
9	4	0	0.5698875	19456.9375	862.3125	0.0443190250264205
9	5	0	0.5713875	18518.9375	845.3125	0.0456458422628188
9	6	0	0.5675875	18447.9375	1051.3125	0.0569880779355416
9	7	0	0.5661875	19101.9375	808.3125	0.042315733678848
9	8	0	0.5697875	17931.9375	928.3125	0.051768666938528
7	1	1	0.6095875	20069.9375	614.3125	0.0306085905847988
7	2	1	0.5644875	18345.9375	578.3125	0.031522646362444
7	3	1	0.5855875	18436.9375	527.3125	0.0286008725689936
7	4	1	0.5766875	17881.9375	528.3125	0.029544477493001
7	5	1	0.5734875	17568.9375	506.3125	0.0288186180866088
7	6	1	0.5767875	18026.9375	522.3125	0.0289740007142089
7	7	1	0.5798875	17969.9375	495.3125	0.0275633958103638
7	8	1	0.5852875	17569.9375	526.3125	0.0299552858398045
10	1	1	0.6058875	21828.9375	1480.3125	0.0678142259557983
10	2	1	0.5606875	19569.9375	1715.3125	0.0876503821230906
10	3	1	0.5731875	19934.9375	1521.3125	0.0763138836025947
10	4	1	0.5689875	19155.9375	1488.3125	0.077694579030653
10	5	1	0.5653875	18714.9375	1446.3125	0.0772811824779003
10	6	1	0.5640875	19650.9375	1561.3125	0.0794523162062879
10	7	1	0.5615875	19976.9375	1484.3125	0.0743013036908185
10	8	1	0.5707875	18302.9375	1590.3125	0.0868883751583591
11	1	1	0.6027875	23783.9375	1254.3125	0.0527377983565589
11	2	1	0.5783875	22230.9375	1562.3125	0.0702765009347896
11	3	1	0.5703875	22255.9375	1336.3125	0.0600429660624272
11	4	1	0.5730875	22095.9375	1362.3125	0.0616544330830045
11	5	1	0.5638875	21185.9375	1357.3125	0.0640666715834501
11	6	1	0.5681875	22196.9375	1405.3125	0.0633110986594435
11	7	1	0.5626875	22932.9375	1303.3125	0.056831467839652
11	8	1	0.5747875	20394.9375	1484.3125	0.0727784775020762
12	1	1	0.6098875	44201.9375	1370.3125	0.0310011863167763
12	2	1	0.5707875	41139.9375	1743.3125	0.0423751859127156
12	3	1	0.5792875	39662.9375	1372.3125	0.0345993662219295
12	4	1	0.5696875	39651.9375	1449.3125	0.0365508621110885
12	5	1	0.5768875	39563.9375	1402.3125	0.0354442097680495
12	6	1	0.5721875	39669.9375	1501.3125	0.0378450936556177
12	7	1	0.5959875	37430.9375	1270.3125	0.0339375015653829
12	8	1	0.5738875	37673.9375	1513.3125	0.0401686842528738
8	1	2	0.6060875	20881.9375	1777.3125	0.0851124326945237
8	2	2	0.5607875	19266.9375	2027.3125	0.105222353059483
8	3	2	0.5779875	19287.9375	1840.3125	0.0954126121572097
8	4	2	0.5781875	19020.9375	1827.3125	0.0960684771715379
8	5	2	0.5847875	18569.9375	1715.3125	0.0923703970463013
8	6	2	0.5657875	18857.9375	1801.3125	0.095520122494838
8	7	2	0.5778875	19519.9375	1760.3125	0.0901802323906006
8	8	2	0.5739875	17750.9375	1764.3125	0.0993926377127969
15	1	2	0.5949875	22773.9375	5628.3125	0.247138313258302
15	2	2	0.5892875	22374.9375	6008.3125	0.268528683041014
15	3	2	0.5851875	20829.9375	5788.3125	0.277884295140108
15	4	2	0.5900875	20534.9375	5854.3125	0.285090349069726
15	5	2	0.5834875	21419.9375	5769.3125	0.269343106159857
15	6	2	0.5512875	22320.9375	6123.3125	0.274330435269576
15	7	2	0.5963875	22001.9375	5534.3125	0.25153750664004
15	8	2	0.5829875	21631.9375	5605.3125	0.259122073554438
17	1	2	0.6012875	19869.9375	1952.3125	0.0982545868601751
17	2	2	0.5682875	18552.9375	2112.3125	0.113853264476313
17	3	2	0.5785875	17422.9375	1929.3125	0.110734053887297
17	4	2	0.5885875	17536.9375	1983.3125	0.113093434928419
17	5	2	0.5823875	18193.9375	1954.3125	0.107415588296926
17	6	2	0.5796875	18249.9375	2022.3125	0.110812023328847
17	7	2	0.5885875	18820.9375	1945.3125	0.103358958606605
17	8	2	0.5752875	17366.9375	1866.3125	0.107463535237574
18	1	3	0.5967875	20153.9375	1614.3125	0.0800991121461997
18	2	3	0.5785875	18493.9375	1699.3125	0.091884840640345
18	3	3	0.5792875	18319.9375	1656.3125	0.0904103794022223
18	4	3	0.5884875	18523.9375	1703.3125	0.0919519675554941
18	5	3	0.5804875	18537.9375	1672.3125	0.0902102782469733
18	6	3	0.5652875	18483.9375	1712.3125	0.0926378646324681
18	7	3	0.5842875	18872.9375	1587.3125	0.0841052167952127
18	8	3	0.5781875	17766.9375	1574.3125	0.0886091089136774
13	1	4	0.5965875	34017.9375	3988.3125	0.117241455335145
13	2	4	0.5662875	31116.9375	4284.3125	0.13768425957728
13	3	4	0.5910875	28546.9375	4700.3125	0.164652075200711
13	4	4	0.5992875	29067.9375	4300.3125	0.147940062826955
13	5	4	0.5950875	30607.9375	4159.3125	0.135889995854833
13	6	4	0.5586875	32247.9375	4220.3125	0.130870772743218
13	7	4	0.6003875	31360.9375	4101.3125	0.130777739026456
13	8	4	0.5987875	32471.9375	3977.3125	0.122484606900959
14	1	4	0.5812875	21282.9375	7299.3125	0.342965462356876
14	2	4	0.5936875	21024.9375	8241.3125	0.391977978531446
14	3	4	0.5964875	19832.9375	10802.3125	0.544665282185254
14	4	4	0.6039875	20505.9375	8404.3125	0.409847757509258
14	5	4	0.5685875	20569.9375	8021.3125	0.389953178029831
14	6	4	0.6011875	21503.9375	8403.3125	0.39078017688621
14	7	4	0.5945875	21224.9375	7574.3125	0.356859119137571
14	8	4	0.5960875	20396.9375	7525.3125	0.368943254348845
16	1	4	0.5981875	22942.9375	9007.3125	0.392596305507959
16	2	4	0.5810875	21644.9375	9296.3125	0.429491307147457
16	3	4	0.5792875	20644.9375	8996.3125	0.435763610328198
16	4	4	0.5905875	20837.9375	9283.3125	0.445500544379692
16	5	4	0.5889875	21096.9375	8886.3125	0.42121338701411
16	6	4	0.5430875	21277.9375	9637.3125	0.45292512490931
16	7	4	0.5922875	21440.9375	8789.3125	0.40993135211555
16	8	4	0.5695875	20271.9375	8674.3125	0.427897555426066
24	1	5	0.6049875	30687.9375	6449.3125	0.210157899989206
24	2	5	0.5946875	27773.9375	6613.3125	0.238112169007365
24	3	5	0.5760875	27512.9375	6360.3125	0.231175333422685
24	4	5	0.5650875	27528.9375	6337.3125	0.230205488315704
24	5	5	0.5686875	27075.9375	6509.3125	0.240409496439412
24	6	5	0.5701875	26475.9375	6748.3125	0.254884742041712
24	7	5	0.5561875	27943.9375	6061.3125	0.216909750102325
24	8	5	0.5720875	24832.9375	6167.3125	0.24835211299509
20	1	6	0.5979875	22347.9375	5040.3125	0.225538150892001
20	2	6	0.5793875	20511.9375	5254.3125	0.256158761209174
20	3	6	0.5842875	20580.9375	5139.3125	0.249712264079321
20	4	6	0.5858875	20515.9375	5075.3125	0.24738389361929
20	5	6	0.5819875	20314.9375	4893.3125	0.240872633745489
20	6	6	0.5726875	19786.9375	5704.3125	0.288286780104299
20	7	6	0.5766875	20247.9375	4789.3125	0.236533350619045
20	8	6	0.5752875	18859.9375	4941.3125	0.2620004705742
23	1	6	0.5792875	20607.9375	6418.3125	0.311448561992194
23	2	6	0.5761875	19496.9375	7097.3125	0.364021913697985
23	3	6	0.5687875	19118.9375	6288.3125	0.3289049143029
23	4	6	0.5632875	19098.9375	6677.3125	0.349616961676533
23	5	6	0.5578875	18159.9375	6151.3125	0.338729827676995
23	6	6	0.5708875	19101.9375	6893.3125	0.360869807054913
23	7	6	0.5555875	19356.9375	6112.3125	0.315768571345545
23	8	6	0.5724875	18136.9375	6890.3125	0.379904959147596
29	1	6	0.5861875	25061.9375	14141.3125	0.564254559329262
29	2	6	0.5779875	23276.9375	15462.3125	0.664276067244671
29	3	6	0.5768875	21763.9375	14185.3125	0.651780611849303
29	4	6	0.5845875	21685.9375	14701.3125	0.67791915844081
29	5	6	0.5910875	23205.9375	15027.3125	0.64756325832559
29	6	6	0.5845875	23626.9375	15181.3125	0.642542542807336
29	7	6	0.5850875	23442.9375	14533.3125	0.619944172951875
29	8	6	0.5746875	22316.9375	14537.3125	0.651402662215638
32	1	6	0.6052875	22986.9375	4565.3125	0.198604642310443
32	2	6	0.5817875	21170.9375	4619.3125	0.218191211418956
32	3	6	0.5866875	21572.9375	4377.3125	0.202907578070905
32	4	6	0.5799875	20906.9375	4343.3125	0.207745036785038
32	5	6	0.5797875	20929.9375	4388.3125	0.209666775163567
32	6	6	0.5685875	20622.9375	4369.3125	0.211866641209575
32	7	6	0.5883875	21183.9375	4393.3125	0.207388852992981
32	8	6	0.5779875	19495.9375	4090.3125	0.209803324410534
21	1	7	0.5820875	21317.9375	9246.3125	0.43373391539402
21	2	7	0.5731875	19833.9375	9262.3125	0.466993127310197
21	3	7	0.5675875	19512.9375	9096.3125	0.466168279378745
21	4	7	0.5687875	19637.9375	9163.3125	0.46661277438122
21	5	7	0.5605875	18553.9375	8758.3125	0.472046027965762
21	6	7	0.5577875	19140.9375	9232.3125	0.482333349659597
21	7	7	0.5566875	19165.9375	8736.3125	0.455824949862223
21	8	7	0.5633875	18252.9375	8673.3125	0.475173516591508
22	1	7	0.5822875	27292.9375	14991.3125	0.549274423099382
22	2	7	0.5732875	24254.9375	15915.3125	0.656167945186418
22	3	7	0.5604875	24103.9375	15560.3125	0.645550649141867
22	4	7	0.5608875	23938.9375	15846.3125	0.661947193771653
22	5	7	0.5549875	23434.9375	15673.3125	0.668801122256033
22	6	7	0.5587875	24319.9375	16159.3125	0.664447122859588
22	7	7	0.5468875	23839.9375	15487.3125	0.64963729456086
22	8	7	0.5635875	22525.9375	14891.3125	0.661074039648738
31	1	7	0.5600875	24580.9375	20262.3125	0.8243099963132
31	2	7	0.5719875	22688.9375	21343.3125	0.940692463011986
31	3	7	0.5718875	22666.9375	20874.3125	0.920914547896027
31	4	7	0.5603875	21726.9375	21306.3125	0.980640391679683
31	5	7	0.5576875	21811.9375	20858.3125	0.956279674834022
31	6	7	0.5629875	22602.9375	20063.3125	0.887641816467439
31	7	7	0.5598875	15360.9375	12973.3125	0.844565151052792
31	8	7	0.5603875	20932.9375	19936.3125	0.95238962520191
34	1	7	0.5537875	17347.9375	19587.3125	1.12908595041918
34	2	7	0.5586875	16649.9375	21442.3125	1.28783141077857
34	3	7	0.5518875	16042.9375	20861.3125	1.30034244040407
34	4	7	0.5446875	15610.9375	21053.3125	1.34862576318687
34	5	7	0.5364875	15341.9375	20312.3125	1.32397309661834
34	6	7	0.5480875	16383.9375	20599.3125	1.25728705324956
34	7	7	0.5320875	15646.9375	20463.3125	1.30781582657948
34	8	7	0.5514875	15231.9375	19729.3125	1.29525954922018
37	1	7	0.5482875	17887.9375	16468.3125	0.920637860010412
37	2	7	0.5551875	17346.9375	18556.3125	1.06971691689095
37	3	7	0.5872875	17472.9375	19363.3125	1.10818873472191
37	4	7	0.5867875	17068.9375	17558.3125	1.02867050160562
37	5	7	0.5813875	17496.9375	19702.3125	1.12604348618151
37	6	7	0.5818875	18545.9375	19250.3125	1.03798001583905
37	7	7	0.5839875	18665.9375	17028.3125	0.912266662202207
37	8	7	0.5600875	17077.9375	18086.3125	1.05904547899885
19	1	8	0.5694875	20052.9375	19240.3125	0.95947601193092
19	2	8	0.5671875	18631.9375	19767.3125	1.06093703352107
19	3	8	0.5692875	18280.9375	19193.3125	1.04990854544522
19	4	8	0.5643875	17889.9375	19040.3125	1.06430290770999
19	5	8	0.5579875	17449.9375	18890.3125	1.0825432755848
19	6	8	0.5603875	18374.9375	18575.3125	1.01090479899592
19	7	8	0.5534875	17535.9375	17813.3125	1.01581751759779
19	8	8	0.5583875	17362.9375	18411.3125	1.06038004801895
26	1	8	0.5628875	22009.9375	15634.3125	0.710329709023481
26	2	8	0.5673875	21694.9375	19183.3125	0.884229903865821
26	3	8	0.5913875	21569.9375	16661.3125	0.772432117617401
26	4	8	0.5773875	21438.9375	17231.3125	0.803739107873233
26	5	8	0.5776875	21517.9375	17697.3125	0.822444646472275
26	6	8	0.5732875	22009.9375	17247.3125	0.783614787638538
26	7	8	0.5852875	22036.9375	15694.3125	0.712182103343534
26	8	8	0.5613875	20577.9375	17805.3125	0.865262249921791
28	1	8	0.6035875	25173.9375	9684.3125	0.384695977734909
28	2	8	0.5827875	23476.9375	10544.3125	0.44913492230407
28	3	8	0.5846875	22795.9375	9289.3125	0.407498594870248
28	4	8	0.5945875	22702.9375	9414.3125	0.414673761930587
28	5	8	0.5844875	23096.9375	9356.3125	0.405088878125076
28	6	8	0.5721875	23531.9375	9967.3125	0.423565314160808
28	7	8	0.5997875	23565.9375	8949.3125	0.379756268979327
28	8	8	0.5804875	22386.9375	9412.3125	0.420437699439684
30	1	8	0.5658875	19984.9375	14453.3125	0.723210292751729
30	2	8	0.5716875	18975.9375	15379.3125	0.810463909885875
30	3	8	0.5744875	18761.9375	14564.3125	0.776269108667482
30	4	8	0.5771875	18813.9375	14997.3125	0.797138424638649
30	5	8	0.5720875	18550.9375	14499.3125	0.781594595960447
30	6	8	0.5701875	19096.9375	14930.3125	0.781817110727833
30	7	8	0.5666875	18884.9375	14557.3125	0.77084250345017
30	8	8	0.5650875	18109.9375	14457.3125	0.79830824926922
35	1	8	0.5734875	24503.9375	9245.3125	0.37729905652918
35	2	8	0.5786875	22540.9375	9214.3125	0.408781245234365
35	3	8	0.5590875	22280.9375	9239.3125	0.414673417579489
35	4	8	0.5636875	22547.9375	9142.3125	0.405461142510263
35	5	8	0.5560875	22038.9375	9089.3125	0.412420630531758
35	6	8	0.5680875	22269.9375	10613.3125	0.476575764974643
35	7	8	0.5561875	23144.9375	9018.3125	0.389645143781442
35	8	8	0.5660875	20399.9375	8614.3125	0.422271514312237
25	1	9	0.5818875	20326.9375	5250.3125	0.258293336121095
25	2	9	0.5790875	19955.9375	5684.3125	0.284843170109147
25	3	9	0.5798875	19450.9375	5388.3125	0.27702070915605
25	4	9	0.5869875	19358.9375	5402.3125	0.279060382316953
25	5	9	0.5855875	19784.9375	5595.3125	0.282806680587189
25	6	9	0.5958875	20502.9375	5512.3125	0.268854767761937
25	7	9	0.5971875	20600.9375	5293.3125	0.256945223973424
25	8	9	0.5869875	20199.9375	6321.3125	0.31293723062262
27	1	9	0.5801875	20640.9375	10380.3125	0.502899274802804
27	2	9	0.5803875	20659.9375	11642.3125	0.563521186838053
27	3	9	0.5837875	19633.9375	10883.3125	0.55431125315541
27	4	9	0.5846875	19611.9375	11373.3125	0.579917843405324
27	5	9	0.5792875	19763.9375	10705.3125	0.541658892616919
27	6	9	0.5762875	20376.9375	11365.3125	0.557753710536728
27	7	9	0.5897875	20556.9375	11010.3125	0.53560081602622
27	8	9	0.5766875	19680.9375	10420.3125	0.529462201686276
33	1	9	0.5695875	20003.9375	8719.3125	0.435879811162177
33	2	9	0.5659875	18493.9375	9062.3125	0.490015309070878
33	3	9	0.5710875	18844.9375	8785.3125	0.466189527028147
33	4	9	0.5698875	18736.9375	8348.3125	0.445553735769253
33	5	9	0.5549875	17779.9375	8739.3125	0.491526615321342
33	6	9	0.5541875	18151.9375	8366.3125	0.460904655494765
33	7	9	0.5543875	18445.9375	8160.3125	0.442390770325444
33	8	9	0.5633875	17247.9375	7973.3125	0.462276286657463
36	1	9	0.5763875	21039.9375	13773.3125	0.654627063412142
36	2	9	0.5823875	20002.9375	14538.3125	0.726808874946492
36	3	9	0.5611875	19305.9375	14130.3125	0.73191537577494
36	4	9	0.5572875	18864.9375	13751.3125	0.728934962016174
36	5	9	0.5470875	18213.9375	13805.3125	0.757953215772262
36	6	9	0.5557875	18536.9375	14200.3125	0.766054937607682
36	7	9	0.5360875	18867.9375	13449.3125	0.712813072441013
36	8	9	0.5622875	18183.9375	13591.3125	0.747435064600283
38	1	9	0.5493875	18829.9375	20124.3125	1.06874027064615
38	2	9	0.5693875	18627.9375	21806.3125	1.17062409619959
38	3	9	0.5822875	18605.9375	21055.3125	1.13164480424596
38	4	9	0.5890875	18985.9375	20787.3125	1.09487943379146
38	5	9	0.5762875	18387.9375	22413.3125	1.21891389395902
38	6	9	0.5844875	19108.9375	23688.3125	1.23964571551924
38	7	9	0.5820875	19254.9375	19586.3125	1.017209871494
38	8	9	0.5643875	17781.9375	21077.3125	1.185321481419
42	1	9	0.5554875	18707.9375	16587.3125	0.88664570853949
42	2	9	0.5622875	18091.9375	17860.3125	0.987197335829841
42	3	9	0.5622875	17533.9375	17284.3125	0.985763323269517
42	4	9	0.5643875	17322.9375	16717.3125	0.965039128034723
42	5	9	0.5646875	17095.9375	19498.3125	1.1405231506023
42	6	9	0.5595875	17874.9375	16703.3125	0.934454316273833
42	7	9	0.5581875	17716.9375	16749.3125	0.945384183920048
42	8	9	0.5535875	16974.9375	16834.3125	0.991715727966598
46	1	9	0.5526875	18495.9375	13989.3125	0.756345143359184
46	2	9	0.5629875	17746.9375	14245.3125	0.802691309416061
46	3	9	0.5544875	17000.9375	13551.3125	0.797092072128375
46	4	9	0.5431875	16878.9375	14002.3125	0.829573099610091
46	5	9	0.5344875	16405.9375	14049.3125	0.856355359149698
46	6	9	0.5482875	17462.9375	14113.3125	0.808186623814006
46	7	9	0.5339875	16993.9375	14521.3125	0.854499582571726
46	8	9	0.5476875	16025.9375	13920.3125	0.868611430688532
50	1	9	0.5359875	16513.9375	28370.3125	1.71796172172748
50	2	9	0.5585875	16636.9375	33894.3125	2.03729277098024
50	3	9	0.5739875	17640.9375	28797.3125	1.63241395192291
50	4	9	0.5625875	17727.9375	30798.3125	1.73727555729481
50	5	9	0.5833875	17162.9375	30113.3125	1.75455469088552
50	6	9	0.5629875	16096.9375	33746.3125	2.09644303458344
50	7	9	0.5860875	18465.9375	27646.3125	1.49715185053561
50	8	9	0.5498875	14247.9375	36633.3125	2.57113090929828
39	1	10	0.5437875	17630.9375	23255.3125	1.31900600861412
39	2	10	0.5684875	17497.9375	26741.3125	1.5282551157815
39	3	10	0.5733875	17478.9375	24540.3125	1.40399337774393
39	4	10	0.5793875	17582.9375	25037.3125	1.42395504164193
39	5	10	0.5762875	17505.9375	25964.3125	1.48317178100287
39	6	10	0.5664875	17826.9375	26420.3125	1.4820443780655
39	7	10	0.5720875	17771.9375	24865.3125	1.39913346532982
39	8	10	0.5546875	16016.9375	27067.3125	1.68991809451713
40	1	10	0.5742875	19583.9375	12265.3125	0.626294507935393
40	2	10	0.5695875	18623.9375	12558.3125	0.674310279445472
40	3	10	0.5809875	18381.9375	11713.3125	0.637218601140386
40	4	10	0.5822875	18246.9375	12130.3125	0.664786214124973
40	5	10	0.5849875	18419.9375	12965.3125	0.703873859506852
40	6	10	0.5714875	18856.9375	12171.3125	0.645455419258827
40	7	10	0.5828875	19125.9375	11858.3125	0.620012090910576
40	8	10	0.5686875	17337.9375	12989.3125	0.749184411352273
41	1	10	0.5302875	15264.9375	31600.3125	2.07012393598074
41	2	10	0.5555875	15815.9375	34169.3125	2.1604354784533
41	3	10	0.5549875	15149.9375	31699.3125	2.09237249328586
41	4	10	0.5672875	15764.9375	31351.3125	1.9886734406654
41	5	10	0.5560875	15407.9375	34168.3125	2.21757860193812
41	6	10	0.5546875	15893.9375	33494.3125	2.10736404997188
41	7	10	0.5576875	15437.9375	32763.3125	2.12225969304514
41	8	10	0.5440875	14648.9375	33048.3125	2.25602112781217
43	1	10	0.5427875	17460.9375	23834.3125	1.36500760626398
43	2	10	0.5582875	17375.9375	25896.3125	1.49035483696923
43	3	10	0.5542875	16826.9375	25751.3125	1.53036240254651
43	4	10	0.5486875	16503.9375	26506.3125	1.60605991751968
43	5	10	0.5425875	16202.9375	24995.3125	1.54264080201507
43	6	10	0.5554875	17579.9375	24173.3125	1.37505110584153
43	7	10	0.5390875	16255.9375	24118.3125	1.48366173897999
43	8	10	0.5498875	16018.9375	23817.3125	1.48682223774205
44	1	10	0.5621875	20230.9375	20508.3125	1.01371043729437
44	2	10	0.5761875	19898.9375	20007.3125	1.00544627068656
44	3	10	0.5591875	20161.9375	19514.3125	0.967878831089522
44	4	10	0.5743875	19457.9375	19832.3125	1.01924022009013
44	5	10	0.5601875	18754.9375	20347.3125	1.08490430853209
44	6	10	0.5624875	19312.9375	19194.3125	0.993857744322944
44	7	10	0.5586875	19072.9375	19490.3125	1.02188310007307
44	8	10	0.5612875	18107.9375	18652.3125	1.03006278324077
45	1	10	0.5490875	18877.9375	20197.3125	1.06988978536453
45	2	10	0.5601875	18202.9375	21836.3125	1.19960377274272
45	3	10	0.5598875	18166.9375	21376.3125	1.1766602103409
45	4	10	0.5585875	17822.9375	21281.3125	1.19404068493199
45	5	10	0.5456875	17200.9375	21076.3125	1.22530021982813
45	6	10	0.5429875	17383.9375	20540.3125	1.18156847377069
45	7	10	0.5422875	17148.9375	19923.3125	1.16178115991151
45	8	10	0.5516875	16377.9375	20268.3125	1.23753754097547
49	1	10	0.5479875	18633.9375	23230.3125	1.24666686791238
49	2	10	0.5614875	18639.9375	26608.3125	1.42748936255822
49	3	10	0.5826875	19238.9375	23309.3125	1.2115696357972
49	4	10	0.5827875	19623.9375	23285.3125	1.18657698028237
49	5	10	0.5836875	19389.9375	24565.3125	1.2669103497626
49	6	10	0.5687875	18634.9375	24969.3125	1.33991930480046
49	7	10	0.5867875	19891.9375	23088.3125	1.16068696174015
49	8	10	0.5474875	17244.9375	24824.3125	1.43951304549524
47	1	high	0.5186875	15261.9375	25498.3125	1.67071267982849
47	2	high	0.5576875	16291.9375	27890.3125	1.71190888131016
47	3	high	0.5283875	13703.9375	27295.3125	1.99178611986518
47	4	high	0.5280875	13825.9375	27991.3125	2.02455077639401
47	5	high	0.5181875	13372.9375	27432.3125	2.05133034533363
47	6	high	0.5464875	15223.9375	27468.3125	1.80428437124101
47	7	high	0.5122875	13364.9375	28384.3125	2.12378939295451
47	8	high	0.5442875	14302.9375	25453.3125	1.77958636119329
48	1	high	0.5471875	19937.9375	26815.3125	1.34493913926654
48	2	high	0.5844875	20469.9375	27387.3125	1.33792848659162
48	3	high	0.5469875	18195.9375	26926.3125	1.4797980318409
48	4	high	0.5412875	17675.9375	28079.3125	1.58856142708131
48	5	high	0.5331875	17313.9375	28120.3125	1.62414312169026
48	6	high	0.5524875	18594.9375	26713.3125	1.43659060429754
48	7	high	0.5188875	17293.9375	27200.3125	1.57282356895299
48	8	high	0.5611875	17914.9375	25461.3125	1.42123367720373
51	1	high	0.5494875	18543.9375	24178.3125	1.30383919272808
51	2	high	0.5692875	18786.9375	28147.3125	1.49823847021368
51	3	high	0.5736875	18437.9375	23769.3125	1.28915246078907
51	4	high	0.5691875	18493.9375	24126.3125	1.30455250538183
51	5	high	0.5862875	19165.9375	25254.3125	1.31766643296212
51	6	high	0.5646875	16980.9375	33074.3125	1.94773183164946
51	7	high	0.5834875	19189.9375	23111.3125	1.20434537632027
51	8	high	0.5404875	15207.9375	33001.3125	2.17000579467137
52	1	high	0.5330875	16126.9375	30567.3125	1.8954195426131
52	2	high	0.5595875	16307.9375	34519.3125	2.11671846915038
52	3	high	0.5745875	16887.9375	30151.3125	1.78537565644117
52	4	high	0.5786875	16915.9375	31197.3125	1.84425560215034
52	5	high	0.5700875	16769.9375	32145.3125	1.91684152072719
52	6	high	0.5777875	19134.9375	24957.3125	1.30427980232494
52	7	high	0.5748875	17294.9375	29481.3125	1.70462093314879
52	8	high	0.5660875	17692.9375	24463.3125	1.38265974771007
53	1	high	0.5226875	14747.9375	30190.3125	2.04708709268669
53	2	high	0.5585875	15419.9375	33927.3125	2.2002237363154
53	3	high	0.5645875	15202.9375	31695.3125	2.08481502341242
53	4	high	0.5716875	15688.9375	32044.3125	2.04247817929034
53	5	high	0.5634875	15122.9375	33678.3125	2.22696896684259
53	6	high	0.5665875	17288.9375	29964.3125	1.73314944888892
53	7	high	0.5612875	15572.9375	30561.3125	1.962462926471
53	8	high	0.5520875	15956.9375	30035.3125	1.88227299254635
54	1	high	0.5378875	17448.9375	21849.3125	1.25218584226117
54	2	high	0.5669875	17722.9375	23718.3125	1.33828336865714
54	3	high	0.5776875	18074.9375	21713.3125	1.20129391872033
54	4	high	0.5703875	17509.9375	22891.3125	1.3073326218326
54	5	high	0.5650875	17426.9375	23559.3125	1.35189057170831
54	6	high	0.5674875	18848.9375	23672.3125	1.25589638673267
54	7	high	0.5695875	17540.9375	21533.3125	1.22760328517219
54	8	high	0.5696875	17930.9375	23109.3125	1.28879555237979
